# Supplementary material for: Spatial patterns in the contribution of biotic and abiotic factors to the population dynamics of three freshwater fish species
Source: PeerJ. 2022 Feb 23;10:e12857. doi: 10.7717/peerj.12857 (PMC8881916; doi:10.7717/peerj.12857)
Supplement: Supplemental Information 3 [file peerj-10-12857-s003.txt]

### JAGS data files must be opened using the following line of code:
Data.barbel <- readRDS("JAGS_Data_Barbel.Rdata")
Data.chub <- readRDS("JAGS_Data_Chub.Rdata")
Data.roach <- readRDS("JAGS_Data_Roach.Rdata")

### Each dataset is a list containing the following information:
### - ln.Xad = matrix of log-abundance of >0+ individuals with time series (i.e. sites) in column and years in rows
### - ln.X0 = matrix of log-abundance of 0+ individuals with time series (i.e. sites) in column and years in rows
### - time = vector of the time series length
### - var_temp = matrix of temperature variability with time series (i.e. sites) in column and years in rows
### - mu_temp = matrix of average temperature with time series (i.e. sites) in column and years in rows
### - samp = matrix of sampling area with time series (i.e. sites) in column and years in rows
### - Nts =  total number of time series
### - Y = vector of latitude
### - Alt = vector of altitude (m)
### - Dist = vector of distance to the geographic center (km)

### Note: For temeprature covariates, the first year is missing in the matrix because this metric was computed between years. Thus, 
### when modelling population dynamic the first value in the matrix was computed using values between t and t+1.
